# Supplementary material for: Involvement of Oxidative and Endoplasmic Reticulum Stress in RDH12-Related Retinopathies
Source: Int J Mol Sci. 2021 Aug 18;22(16):8863. doi: 10.3390/ijms22168863 (PMC8396253; doi:10.3390/ijms22168863)
Supplement: Supplementary file 1 [file ijms-22-08863-s001.zip]

Archive with 1 entries (1 files):
- ijms-1327716-supplementary.pdf
